# Supplementary material for: Association between Proteinuria Status and Risk of Hypertension: A Nationwide Population-Based Cohort Study
Source: J Pers Med. 2023 Sep 20;13(9):1414. doi: 10.3390/jpm13091414 (PMC10533010; doi:10.3390/jpm13091414)
Supplement: Supplementary file 1 [file jpm-13-01414-s001.zip]

Archive with 1 entries (1 files):
- jpm-2529752-supplementary.pdf
